# Supplementary material for: A Pilot Study on the Freelisting Method Among Adolescents with Chronic Musculoskeletal Pain: Feasibility, Acceptability and Study Findings
Source: Children (Basel). 2024 Dec 31;12(1):48. doi: 10.3390/children12010048 (PMC11763379; doi:10.3390/children12010048)
Supplement: Supplementary file 1 [file children-12-00048-s001.zip]

Archive with 1 entries (1 files):
- children-3365983-supplementary.pdf
